# Supplementary material for: Competitive co-adsorption of bacteriophage MS2 and natural organic matter onto multiwalled carbon nanotubes
Source: Water Res X. 2020 Jun 10;9:100058. doi: 10.1016/j.wroa.2020.100058 (PMC7322093; doi:10.1016/j.wroa.2020.100058)
Supplement: Multimedia component 2 [file mmc2.xml]

<?xml version="1.0" encoding="utf-8" standalone="no"?>
<data>
  <datasets>
    <author>celine.jacquin@eawag.ch</author>
    <type>0</type>
    <dataset>
      <value>6</value>
      <reason>Other (please explain)</reason>
      <comments>The data will be up-loaded to Eawag data repository.</comments>
    </dataset>
  </datasets>
</data>
